# Supplementary material for: Tools for Assessing the Protective Efficacy of TB Vaccines in Humans: in vitro Mycobacterial Growth Inhibition Predicts Outcome of in vivo Mycobacterial Infection
Source: Front Immunol. 2020 Jan 10;10:2983. doi: 10.3389/fimmu.2019.02983 (PMC6968127; doi:10.3389/fimmu.2019.02983)
Supplement: Supplementary Table 1 — List of significantly differentially expressed genes in good vs. poor MGIA controllers. Samples were taken from the BCG-vaccinated group (Group C) from Study 2. Full transcriptomic and MGIA data was available from n = 10 volunteers, which were classified dichotomously as “good” or “poor” controllers defined as having MGIA mycobacterial growth ratio values below or above the group median, respectively, at day of infection. Gene expression profiles of PBMC taken at 2 weeks post-infection were analyzed using a 2 × 2 factorial design with the interaction term (BCG stimulated − unstimulated PBMC for good MGIA controllers) vs. (BCG stimulated − unstimulated PBMC for poor MGIA controllers). Eighty-two differentially expressed genes were identified (p < 0.01 and log FC > 0.5) and are shown ranked by p-value. [file Table_1.XLSX]

## Sheet: Sheet1
ID_REF	logFC	P.Value	ILMN_Gene	Definition	Ontology_Component	Ontology_Process	Ontology_Function	Synonyms	Obsolete_Probe_Id
ILMN_3292747	0.501857	0.000134674	LOC727846	PREDICTED: Homo sapiens hypothetical LOC727846 (LOC727846), mRNA.
ILMN_1723607	-0.578527	0.000217546	GPHN	Homo sapiens gephyrin (GPHN), transcript variant 1, mRNA.	The living contents of a cell; the matter contained within (but not including) the plasma membrane, usually taken to exclude large vacuoles and masses of secretory or ingested material. In eukaryotes it includes the nucleus and cytoplasm [goid 5622] [evidence IEA]; All of the contents of a cell excluding the plasma membrane and nucleus, but including other subcellular structures [goid 5737] [evid…	The chemical reactions and pathways resulting in the formation of the Mo-molybdopterin cofactor, essential for the catalytic activity of some enzymes. The cofactor consists of a mononuclear molybdenum (Mo) ion coordinated by one or two molybdopterin ligands [goid 6777] [evidence IEA]; The biological process by which a synapse between a motor neuron and a muscle is initially formed [goid 7529] [ev…	Interacting selectively with a nucleotide, any compound consisting of a nucleoside that is esterified with (ortho)phosphate or an oligophosphate at any hydroxyl group on the ribose or deoxyribose moiety [goid 166] [evidence IEA]; Interacting selectively with magnesium (Mg) ions [goid 287] [evidence IEA]; Catalysis of a biochemical reaction at physiological temperatures. In biologically catalyzed …	GPHRYN; GPH; GEPH; KIAA1385	GPHRYN; GPH; GEPH; KIAA1385
ILMN_3247665	-0.534701	0.000273772	LOC100134560	PREDICTED: Homo sapiens similar to hCG1821214 (LOC100134560), mRNA.
ILMN_3249756	-0.709272	0.000315712	DNASE1L1	Homo sapiens deoxyribonuclease I-like 1 (DNASE1L1), transcript variant 4, mRNA.	The irregular network of unit membranes, visible only by electron microscopy, that occurs in the cytoplasm of many eukaryotic cells. The membranes form a complex meshwork of tubular channels, which are often expanded into slitlike cavities called cisternae. The ER takes two forms, rough (or granular), with ribosomes adhering to the outer surface, and smooth (with no ribosomes attached) [goid 5783…	The chemical reactions and pathways resulting in the breakdown of DNA, deoxyribonucleic acid, one of the two main types of nucleic acid, consisting of a long unbranched macromolecule formed from one or two strands of linked deoxyribonucleotides, the 3'-phosphate group of each constituent deoxyribonucleotide being joined in 3',5'-phosphodiester linkage to the 5'-hydroxyl group of the deoxyribose m…	Catalysis of the hydrolysis of ester linkages within deoxyribonucleic acid [goid 4536] [evidence IEA]; Catalysis of the hydrolysis of ester linkages within deoxyribonucleic acid [goid 4536] [evidence IEA]; Catalysis of the hydrolysis of ester linkages within deoxyribonucleic acid [goid 4536] [evidence IEA]; Interacting selectively with DNA (deoxyribonucleic acid) [goid 3677] [pmid 9205125] [evide…	XIB; DNAS1L1; DNL1L; DNASEX	DNL1L; XIB; DNAS1L1; DNASEX
ILMN_1681520	0.547468	0.000488095	DGAT2	Homo sapiens diacylglycerol O-acyltransferase homolog 2 (mouse) (DGAT2), mRNA.	That fraction of cells, prepared by disruptive biochemical methods, that includes the plasma and other membranes [goid 5624] [pmid 11481335] [evidence IDA]; The irregular network of unit membranes, visible only by electron microscopy, that occurs in the cytoplasm of many eukaryotic cells. The membranes form a complex meshwork of tubular channels, which are often expanded into slitlike cavities ca…	The chemical reactions and pathways involving glycerol, 1,2,3-propanetriol, a sweet, hygroscopic, viscous liquid, widely distributed in nature as a constituent of many lipids [goid 6071] [evidence IEA]; The chemical reactions and pathways involving lipids, compounds soluble in an organic solvent but not, or sparingly, in an aqueous solvent. Includes fatty acids; neutral fats, other fatty-acid est…	Catalysis of the reaction: acyl-CoA + 2-acylglycerol = CoA + diacylglycerol [goid 3846] [evidence IEA]; Catalysis of the reaction: acyl-CoA + 1,2-diacylglycerol = CoA + triacylglycerol [goid 4144] [pmid 11481335] [evidence IDA]; Catalysis of the generalized reaction: acyl-carrier + reactant = acyl-reactant + carrier [goid 8415] [evidence IEA]; Catalysis of the transfer of a group, e.g. a methyl g…	HMFN1045; DKFZp686A15125	HMFN1045; DKFZp686A15125
ILMN_2223836	0.571311	0.000659605	CHORDC1	Homo sapiens cysteine and histidine-rich domain (CHORD)-containing 1 (CHORDC1), mRNA.	The part of a cell or its extracellular environment in which a gene product is located. A gene product may be located in one or more parts of a cell and its location may be as specific as a particular macromolecular complex, that is, a stable, persistent association of macromolecules that function together [goid 5575] [evidence ND ]	Any process specifically pertinent to the functioning of integrated living units: cells, tissues, organs, and organisms. A process is a collection of molecular events with a defined beginning and end [goid 8150] [evidence ND ]	Elemental activities, such as catalysis or binding, describing the actions of a gene product at the molecular level. A given gene product may exhibit one or more molecular functions [goid 3674] [evidence ND ]; Interacting selectively with zinc (Zn) ions [goid 8270] [evidence IEA]	CHP1	CHP1
ILMN_3243268	0.518967	0.000834608	ALG10	Homo sapiens asparagine-linked glycosylation 10, alpha-1,2-glucosyltransferase homolog (S. pombe) (ALG10), mRNA.	The irregular network of unit membranes, visible only by electron microscopy, that occurs in the cytoplasm of many eukaryotic cells. The membranes form a complex meshwork of tubular channels, which are often expanded into slitlike cavities called cisternae. The ER takes two forms, rough (or granular), with ribosomes adhering to the outer surface, and smooth (with no ribosomes attached) [goid 5783…		Catalysis of the transfer of a glycosyl group from one compound (donor) to another (acceptor) [goid 16757] [evidence IEA]	FLJ14751; KCR1	FLJ14751; KCR1
ILMN_1674183	0.813077	0.000942694	MT1JP	Homo sapiens metallothionein 1J (pseudogene) (MT1JP), mRNA.				MTB; MT1; MT1J; MT1NP	MTB; MT1; MT1J; MT1NP
ILMN_1789781	1.06511	0.000974971	PIM3	Homo sapiens pim-3 oncogene (PIM3), mRNA.		The process of introducing a phosphate group on to a protein [goid 6468] [evidence IEA]; The process of introducing a phosphate group on to a protein [goid 6468] [evidence IEA]	Interacting selectively with a nucleotide, any compound consisting of a nucleoside that is esterified with (ortho)phosphate or an oligophosphate at any hydroxyl group on the ribose or deoxyribose moiety [goid 166] [evidence IEA]; Catalysis of the reaction: ATP + a protein serine/threonine = ADP + protein serine/threonine phosphate [goid 4674] [evidence IEA]; Interacting selectively with ATP, aden…	pim-3	pim-3
ILMN_1677274	-0.54176	0.00107202	C9ORF172	Homo sapiens chromosome 9 open reading frame 172 (C9orf172), mRNA.
ILMN_1780758	0.528472	0.00107604	POLR1A	Homo sapiens polymerase (RNA) I polypeptide A, 194kDa (POLR1A), mRNA.	A membrane-bounded organelle of eukaryotic cells in which chromosomes are housed and replicated. In most cells, the nucleus contains all of the cell's chromosomes except the organellar chromosomes, and is the site of RNA synthesis and processing. In some species, or in specialized cell types, RNA metabolism or DNA replication may be absent [goid 5634] [evidence IEA]; That part of the nuclear cont…	The synthesis of either RNA on a template of DNA or DNA on a template of RNA [goid 6350] [evidence IEA]	Interacting selectively with magnesium (Mg) ions [goid 287] [evidence IEA]; Interacting selectively with DNA (deoxyribonucleic acid) [goid 3677] [evidence IEA]; Catalysis of the reaction: nucleoside triphosphate + RNA(n) = diphosphate + RNA(n+1). Utilizes a DNA template, i.e. the catalysis of DNA-template-directed extension of the 3'-end of an RNA strand by one nucleotide at a time. Can initiate …	FLJ21915; RPO1-4; DKFZP586M0122; MGC87965; RPA1	FLJ21915; DKFZP586M0122; RPO1-4; MGC87965; RPA1
ILMN_1778401	0.692905	0.00118564	HLA-B	Homo sapiens major histocompatibility complex, class I, B (HLA-B), mRNA.	Double layer of lipid molecules that encloses all cells, and, in eukaryotes, many organelles; may be a single or double lipid bilayer; also includes associated proteins [goid 16020] [evidence IEA]; Penetrating at least one phospholipid bilayer of a membrane. May also refer to the state of being buried in the bilayer with no exposure outside the bilayer. When used to describe a protein, indicates …	The process by which an antigen-presenting cell expresses a peptide antigen on its cell surface in association with an MHC class I protein complex. Class I here refers to classical class I molecules [goid 2474] [evidence IEA]; Any immune system process that functions in the calibrated response of an organism to a potential internal or invasive threat [goid 6955] [evidence IEA]; The process by whi…	Combining with an MHC class I protein complex to initiate a change in cellular activity. Class I here refers to classical class I molecules [goid 32393] [pmid 518865] [evidence NAS]; Elemental activities, such as catalysis or binding, describing the actions of a gene product at the molecular level. A given gene product may exhibit one or more molecular functions [goid 3674] [evidence ND ]; Combin…	AS; HLA-B-5501; SPDA1; HLA B	AS; HLA-B-5501; SPDA1; HLA B
ILMN_1801068	0.777164	0.00119081	DACT1	Homo sapiens dapper, antagonist of beta-catenin, homolog 1 (Xenopus laevis) (DACT1), mRNA.	A membrane-bounded organelle of eukaryotic cells in which chromosomes are housed and replicated. In most cells, the nucleus contains all of the cell's chromosomes except the organellar chromosomes, and is the site of RNA synthesis and processing. In some species, or in specialized cell types, RNA metabolism or DNA replication may be absent [goid 5634] [evidence IEA]; All of the contents of a cell…	The biological process whose specific outcome is the progression of a multicellular organism over time from an initial condition (e.g. a zygote or a young adult) to a later condition (e.g. a multicellular animal or an aged adult) [goid 7275] [evidence IEA]; The series of molecular signals initiated by binding of Wnt protein to a frizzled family receptor on the surface of the target cell and endin…	Interacting selectively with any protein or protein complex (a complex of two or more proteins that may include other nonprotein molecules) [goid 5515] [evidence IEA]	THYEX3; HDPR1; DAPPER1; FRODO; DAPPER; DPR1	THYEX3; DAPPER1; DPR1; HDPR1; FRODO; DAPPER
ILMN_2229261	-0.520847	0.0015838	SIGLEC16	Homo sapiens sialic acid binding Ig-like lectin 16 (gene/pseudogene) (SIGLEC16), non-coding RNA.				Siglec-P16	Siglec-P16
ILMN_1756674	0.55067	0.00189333	ATP5EP2	Homo sapiens ATP synthase, H+ transporting, mitochondrial F1 complex, epsilon subunit pseudogene 2 (ATP5EP2), transcript variant 6, non-coding RNA.	A semiautonomous, self replicating organelle that occurs in varying numbers, shapes, and sizes in the cytoplasm of virtually all eukaryotic cells. It is notably the site of tissue respiration [goid 5739] [evidence IEA]; The inner, i.e. lumen-facing, lipid bilayer of the mitochondrial envelope. It is highly folded to form cristae [goid 5743] [evidence IEA]; Double layer of lipid molecules that enc…	The directed movement of charged atoms or small charged molecules into, out of, within or between cells [goid 6811] [evidence IEA]; The transport of protons across a membrane to generate an electrochemical gradient (proton-motive force) that powers ATP synthesis [goid 15986] [evidence IEA]; The directed movement of protons (hydrogen ions) into, out of, within or between cells [goid 15992] [eviden…	Catalysis of the hydrolysis of various bonds, e.g. C-O, C-N, C-C, phosphoric anhydride bonds, etc. Hydrolase is the systematic name for any enzyme of EC class 3 [goid 16787] [evidence IEA]; Interacting selectively with any metal ion [goid 46872] [evidence IEA]; Catalysis of the transfer of a solute or solutes from one side of a membrane to the other according to the reaction: ADP + phosphate = AT…		MGC104243; ATPE
ILMN_2079890	-0.573562	0.00202235	G6PC	Homo sapiens glucose-6-phosphatase, catalytic subunit (G6PC), mRNA.	The irregular network of unit membranes, visible only by electron microscopy, that occurs in the cytoplasm of many eukaryotic cells. The membranes form a complex meshwork of tubular channels, which are often expanded into slitlike cavities called cisternae. The ER takes two forms, rough (or granular), with ribosomes adhering to the outer surface, and smooth (with no ribosomes attached) [goid 5783…	The chemical reactions and pathways resulting in the breakdown of glycogen, a polydisperse, highly branched glucan composed of chains of D-glucose residues [goid 5980] [evidence IEA]; The formation of glucose from noncarbohydrate precursors, such as pyruvate, amino acids and glycerol [goid 6094] [pmid 8211187] [evidence IMP]; The chemical reactions and pathways involving triacylglycerol, any trie…	Catalysis of the reaction: D-glucose 6-phosphate + H2O = D-glucose + phosphate [goid 4346] [pmid 10318794] [evidence IDA]; Catalysis of the reaction: D-glucose 6-phosphate + H2O = D-glucose + phosphate [goid 4346] [pmid 7573034] [evidence EXP]; Catalysis of the reaction: D-glucose 6-phosphate + H2O = D-glucose + phosphate [goid 4346] [pmid 8211187] [evidence IDA]; Catalysis of the transfer of a p…	MGC163350; GSD1a; G6PT	MGC163350; GSD1a; G6PT
ILMN_1695485	-0.60246	0.00205681	C9ORF109	PREDICTED: Homo sapiens chromosome 9 open reading frame 109 (C9orf109), mRNA.
ILMN_1896630	0.50431	0.00217725	HS.42612	AGENCOURT_7782569 NIH_MGC_67 Homo sapiens cDNA clone IMAGE:6137082 5, mRNA sequence
ILMN_1764036	0.526051	0.00245019	P2RY14	Homo sapiens purinergic receptor P2Y, G-protein coupled, 14 (P2RY14), transcript variant 2, mRNA.	The membrane surrounding a cell that separates the cell from its external environment. It consists of a phospholipid bilayer and associated proteins [goid 5886] [evidence IEA]; Penetrating at least one phospholipid bilayer of a membrane. May also refer to the state of being buried in the bilayer with no exposure outside the bilayer. When used to describe a protein, indicates that all or part of t…	The cascade of processes by which a signal interacts with a receptor, causing a change in the level or activity of a second messenger or other downstream target, and ultimately effecting a change in the functioning of the cell [goid 7165] [evidence IEA]; The series of molecular signals generated as a consequence of a G-protein coupled receptor binding to its physiological ligand [goid 7186] [pmid…	Combining with an extracellular or intracellular messenger to initiate a change in cell activity [goid 4872] [evidence IEA]; Combining with a purine nucleotide and transmitting the signal to a heterotrimeric G-protein complex to initiate a change in cell activity [goid 45028] [evidence IEA]; [goid 45029] [pmid 10753868] [evidence NAS]	P2Y14; GPR105; KIAA0001	GPR105; KIAA0001
ILMN_1736747	0.583649	0.00262128	MARK2	Homo sapiens MAP/microtubule affinity-regulating kinase 2 (MARK2), transcript variant 3, mRNA.	A membrane-bounded organelle of eukaryotic cells in which chromosomes are housed and replicated. In most cells, the nucleus contains all of the cell's chromosomes except the organellar chromosomes, and is the site of RNA synthesis and processing. In some species, or in specialized cell types, RNA metabolism or DNA replication may be absent [goid 5634] [evidence IEA]; The membrane surrounding a ce…	The process of introducing a phosphate group on to a protein [goid 6468] [pmid 14976552] [evidence IDA]; The process of introducing a phosphate group on to a protein [goid 6468] [pmid 8274451] [evidence NAS]; A series of reactions, mediated by protein kinases, which occurs as a result of a single trigger reaction or compound [goid 7243] [pmid 14976552] [evidence IDA]; The biological process whose…	Interacting selectively with a nucleotide, any compound consisting of a nucleoside that is esterified with (ortho)phosphate or an oligophosphate at any hydroxyl group on the ribose or deoxyribose moiety [goid 166] [evidence IEA]; Interacting selectively with magnesium (Mg) ions [goid 287] [pmid 14976552] [evidence IDA]; Catalysis of the reaction: ATP + a protein serine/threonine = ADP + protein s…	MGC99619; Par1b; EMK1; PAR-1	MGC99619; EMK1; PAR-1
ILMN_1735979	-1.07441	0.00271038	BCKDHA	Homo sapiens branched chain keto acid dehydrogenase E1, alpha polypeptide (BCKDHA), mRNA.	A semiautonomous, self replicating organelle that occurs in varying numbers, shapes, and sizes in the cytoplasm of virtually all eukaryotic cells. It is notably the site of tissue respiration [goid 5739] [pmid 11839747] [evidence TAS]; The gel-like material, with considerable fine structure, that lies in the matrix space, or lumen, of a mitochondrion. It contains the enzymes of the tricarboxylic …	The chemical reactions and pathways resulting in the breakdown of amino acids containing a branched carbon skeleton, comprising isoleucine, leucine and valine [goid 9083] [pmid 7883996] [evidence IDA]; The process of removal or addition of one or more electrons with or without the concomitant removal or addition of a proton or protons [goid 55114] [evidence IEA]	[goid 3826] [pmid 7883996] [evidence IDA]; Catalysis of the reaction: 3-methyl-2-oxobutanoate + lipoamide = S-(2-methylpropanoyl)dihydrolipoamide + CO2 [goid 3863] [pmid 3224821] [evidence TAS]; Interacting selectively with any protein or protein complex (a complex of two or more proteins that may include other nonprotein molecules) [goid 5515] [pmid 17353931] [evidence IPI]; Interacting selectiv…	FLJ45695; MSUD1; MSU	FLJ45695; MSUD1; MSU
ILMN_1738699	0.7144	0.0027797	FXR2	Homo sapiens fragile X mental retardation, autosomal homolog 2 (FXR2), mRNA.	All of the contents of a cell excluding the plasma membrane and nucleus, but including other subcellular structures [goid 5737] [pmid 9259278] [evidence TAS]; The large subunit of the ribosome that is found in the cytosol of the cell. The cytosol is that part of the cytoplasm that does not contain membranous or particulate subcellular components [goid 22625] [pmid 9259278] [evidence TAS]		Interacting selectively with an RNA molecule or a portion thereof [goid 3723] [pmid 7489725] [evidence TAS]; Interacting selectively with any protein or protein complex (a complex of two or more proteins that may include other nonprotein molecules) [goid 5515] [pmid 17353931] [evidence IPI]; Interacting selectively with any protein or protein complex (a complex of two or more proteins that may in…	FMR1L2	FMR1L2
ILMN_2188247	1.32911	0.00289551	IL17F	Homo sapiens interleukin 17F (IL17F), mRNA.	The space external to the outermost structure of a cell. For cells without external protective or external encapsulating structures this refers to space outside of the plasma membrane. This term covers the host cell environment outside an intracellular parasite [goid 5576] [pmid 11574464] [evidence NAS]; That part of a multicellular organism outside the cells proper, usually taken to be outside t…	The chemical reactions and pathways involving proteoglycans, any glycoprotein in which the carbohydrate units are glycosaminoglycans [goid 6029] [pmid 11574464] [evidence IDA]; The immediate defensive reaction (by vertebrate tissue) to infection or injury caused by chemical or physical agents. The process is characterized by local vasodilation, extravasation of plasma into intercellular spaces an…	Functions to control the survival, growth, differentiation and effector function of tissues and cells [goid 5125] [pmid 11591732] [evidence IDA]; Interacting selectively with a cytokine, any of a group of proteins that function to control the survival, growth and differentiation of tissues and cells, and which have autocrine and paracrine activity [goid 19955] [pmid 11574464] [evidence IDA]; Inte…	ML-1; ML1; IL-17F	ML-1; ML1; IL-17F
ILMN_1673962	0.553885	0.0029993	NUP205	Homo sapiens nucleoporin 205kDa (NUP205), mRNA.	A membrane-bounded organelle of eukaryotic cells in which chromosomes are housed and replicated. In most cells, the nucleus contains all of the cell's chromosomes except the organellar chromosomes, and is the site of RNA synthesis and processing. In some species, or in specialized cell types, RNA metabolism or DNA replication may be absent [goid 5634] [evidence IEA]; The double lipid bilayer encl…	The aggregation, arrangement and bonding together of the nuclear localization signal of a protein with nuclear envelope proteins such as importins [goid 59] [pmid 9348540] [evidence TAS]; The directed movement of molecules between the nucleus and the cytoplasm [goid 6913] [pmid 9348540] [evidence TAS]; The directed movement of proteins into, out of, within or between cells [goid 15031] [evidence …	Interacting selectively with any protein or protein complex (a complex of two or more proteins that may include other nonprotein molecules) [goid 5515] [pmid 9348540] [evidence IPI]	C7orf14	C7orf14
ILMN_3243851	0.6131	0.00303339	GAGE12C	Homo sapiens G antigen 12C (GAGE12C), mRNA.
ILMN_1787595	0.509893	0.00304397	B3GALNT1	Homo sapiens beta-1,3-N-acetylgalactosaminyltransferase 1 (globoside blood group) (B3GALNT1), transcript variant 2, mRNA.	The lipid bilayer surrounding any of the compartments of the Golgi apparatus [goid 139] [evidence IEA]; A compound membranous cytoplasmic organelle of eukaryotic cells, consisting of flattened, ribosome-free vesicles arranged in a more or less regular stack. The Golgi apparatus differs from the endoplasmic reticulum in often having slightly thicker membranes, appearing in sections as a characteri…	The addition of a sugar unit to a protein amino acid, e.g. the addition of glycan chains to proteins [goid 6486] [pmid 9582303] [evidence TAS]; The chemical reactions and pathways resulting in the formation of oligosaccharides, molecules with between two and (about) 20 monosaccharide residues connected by glycosidic linkages [goid 9312] [evidence IEA]	Interacting selectively with magnesium (Mg) ions [goid 287] [evidence IEA]; Catalysis of the transfer of a galactosyl group to an acceptor molecule, typically another carbohydrate or a lipid [goid 8378] [evidence IEA]; Catalysis of the reaction: UDP-galactose + N-acetylglucosamine = galactose-beta-1,3-N-acetylglucosamine + UDP [goid 8499] [pmid 9582303] [evidence TAS]; Catalysis of the transfer o…	GLCT3; P; Gb4Cer; galT3; P1; GLOB; beta3Gal-T3; B3GALT3	galT3; P1; B3GALNT1; GLCT3; P; Gb4Cer; beta3Gal-T3
ILMN_1800975	0.584633	0.00306971	PSME3	Homo sapiens proteasome (prosome, macropain) activator subunit 3 (PA28 gamma; Ki) (PSME3), transcript variant 1, mRNA.	A large multisubunit complex which catalyzes protein degradation. This complex consists of the barrel shaped proteasome core complex and one or two associated proteins or complexes that act in regulating entry into or exit from the core [goid 502] [pmid 8811196] [evidence TAS]; That part of the cytoplasm that does not contain membranous or particulate subcellular components [goid 5829] [evidence …	The chemical reactions and pathways resulting in the breakdown of a protein or peptide by hydrolysis of its peptide bonds, initiated by the covalent attachment of ubiquitin, with ubiquitin-protein ligation catalyzed by the anaphase-promoting complex, and mediated by the proteasome [goid 31145] [pmid 11285280] [evidence EXP]; Any process that stops, prevents or reduces the frequency, rate or exten…	Catalysis of the activation of the proteasome, a large multisubunit complex which performs regulated ubiquitin-dependent cytosolic and nuclear proteolysis [goid 8538] [evidence IEA]; Interacting selectively with an identical protein or proteins [goid 42802] [pmid 16169070] [evidence IPI]	PA28-gamma; Ki; PA28G; REG-GAMMA	PA28-gamma; PA28G; Ki; REG-GAMMA
ILMN_1670769	0.574543	0.00314991	CENPQ	Homo sapiens centromere protein Q (CENPQ), mRNA.	The region of a chromosome that includes the centromere and associated proteins. In monocentric chromosomes, this region corresponds to a single area of the chromosome, whereas in holocentric chromosomes, it is evenly distributed along the chromosome [goid 775] [evidence IEA]; A membrane-bounded organelle of eukaryotic cells in which chromosomes are housed and replicated. In most cells, the nucle…			FLJ10545; C6orf139; CENP-Q	FLJ10545; C6orf139; CENP-Q
ILMN_1680220	0.574641	0.00340053	GEN1	Homo sapiens Gen homolog 1, endonuclease (Drosophila) (GEN1), mRNA.	A membrane-bounded organelle of eukaryotic cells in which chromosomes are housed and replicated. In most cells, the nucleus contains all of the cell's chromosomes except the organellar chromosomes, and is the site of RNA synthesis and processing. In some species, or in specialized cell types, RNA metabolism or DNA replication may be absent [goid 5634] [evidence IEA]	The process of restoring DNA after damage. Genomes are subject to damage by chemical and physical agents in the environment (e.g. UV and ionizing radiations, chemical mutagens, fungal and bacterial toxins, etc.) and by free radicals or alkylating agents endogenously generated in metabolism. DNA is also damaged because of errors during its replication. A variety of different DNA repair pathways ha…	Interacting selectively with magnesium (Mg) ions [goid 287] [evidence IEA]; Interacting selectively with DNA (deoxyribonucleic acid) [goid 3677] [evidence IEA]; Catalysis of the hydrolysis of ester linkages within nucleic acids by creating internal breaks [goid 4519] [evidence IEA]; Catalysis of the hydrolysis of various bonds, e.g. C-O, C-N, C-C, phosphoric anhydride bonds, etc. Hydrolase is the…	FLJ40869; DKFZp781F0986; Gen	FLJ40869; DKFZp781F0986; Gen
ILMN_1767685	1.579	0.00345183	SERPINB7	Homo sapiens serpin peptidase inhibitor, clade B (ovalbumin), member 7 (SERPINB7), transcript variant 1, mRNA.	All of the contents of a cell excluding the plasma membrane and nucleus, but including other subcellular structures [goid 5737] [evidence IEA]		Stops, prevents or reduces the activity of serine-type endopeptidases, enzymes that catalyze the hydrolysis of nonterminal peptide bonds in a polypeptide chain; a serine residue (and a histidine residue) are at the active center of the enzyme [goid 4867] [pmid 9710452] [evidence TAS]	MEGSIN; MGC120014; MGC120015; DKFZp686D06190	MEGSIN; MGC120014; DKFZp686D06190; MGC120015
ILMN_2364131	0.613141	0.00350479	TTPAL	Homo sapiens tocopherol (alpha) transfer protein-like (TTPAL), transcript variant 1, mRNA.	The living contents of a cell; the matter contained within (but not including) the plasma membrane, usually taken to exclude large vacuoles and masses of secretory or ingested material. In eukaryotes it includes the nucleus and cytoplasm [goid 5622] [evidence IEA]	The directed movement of substances (such as macromolecules, small molecules, ions) into, out of, within or between cells, or within a multicellular organism [goid 6810] [evidence IEA]	Enables the directed movement of substances (such as macromolecules, small molecules, ions) into, out of, within or between cells [goid 5215] [evidence IEA]	DKFZp686E0870; MGC2470	DKFZp686E0870; MGC2470
ILMN_2407799	1.93947	0.00353521	IL24	Homo sapiens interleukin 24 (IL24), transcript variant 2, mRNA.	The space external to the outermost structure of a cell. For cells without external protective or external encapsulating structures this refers to space outside of the plasma membrane. This term covers the host cell environment outside an intracellular parasite [goid 5576] [evidence IEA]; The space external to the outermost structure of a cell. For cells without external protective or external en…	Any immune system process that functions in the calibrated response of an organism to a potential internal or invasive threat [goid 6955] [evidence IEA]; A form of programmed cell death induced by external or internal signals that trigger the activity of proteolytic caspases, whose actions dismantle the cell and result in cell death. Apoptosis begins internally with condensation and subsequent fr…	Functions to control the survival, growth, differentiation and effector function of tissues and cells [goid 5125] [evidence IEA]; Functions to control the survival, growth, differentiation and effector function of tissues and cells [goid 5125] [evidence IEA]	IL-24; ST16; MDA7; C49A; FISP; Mob-5; mda-7; IL10B	IL-24; ST16; MDA7; mda-7; C49A; FISP; Mob-5; IL10B
ILMN_3246653	-0.63981	0.00360056	LOC100133401	PREDICTED: Homo sapiens hypothetical protein LOC100133401 (LOC100133401), mRNA.
ILMN_1710740	-0.538824	0.00388171	C2	Homo sapiens complement component 2 (C2), mRNA.	The space external to the outermost structure of a cell. For cells without external protective or external encapsulating structures this refers to space outside of the plasma membrane. This term covers the host cell environment outside an intracellular parasite [goid 5576] [evidence IEA]; The space external to the outermost structure of a cell. For cells without external protective or external en…	The hydrolysis of a peptide bond or bonds within a protein [goid 6508] [evidence IEA]; The hydrolysis of a peptide bond or bonds within a protein [goid 6508] [evidence IEA]; Any process involved in the activation of any of the steps of the alternative pathway of the complement cascade which allows for the direct killing of microbes and the regulation of other immune processes [goid 6957] [pmid 16…	Catalysis of the hydrolysis of internal, alpha-peptide bonds in a polypeptide chain by a catalytic mechanism that involves a catalytic triad consisting of a serine nucleophile that is activated by a proton relay involving an acidic residue (e.g. aspartate or glutamate) and a basic residue (usually histidine) [goid 4252] [evidence IEA]; Catalysis of the hydrolysis of a peptide bond. A peptide bond…	CO2; DKFZp779M0311	CO2; DKFZp779M0311
ILMN_1765146	-0.559403	0.00390283	IFNAR2	Homo sapiens interferon (alpha, beta and omega) receptor 2 (IFNAR2), transcript variant 3, mRNA.	The space external to the outermost structure of a cell. For cells without external protective or external encapsulating structures this refers to space outside of the plasma membrane. This term covers the host cell environment outside an intracellular parasite [goid 5576] [pmid 7588638] [evidence TAS]; The membrane surrounding a cell that separates the cell from its external environment. It cons…	Any series of molecular signals initiated by the binding of an extracellular ligand to a receptor on the surface of the target cell [goid 7166] [pmid 8798579] [evidence TAS]; Any process by which STAT proteins (Signal Transducers and Activators of Transcription) are activated by members of the JAK (janus activated kinase) family of tyrosine kinases, following the binding of cytokines to their cog…	Combining with an extracellular or intracellular messenger to initiate a change in cell activity [goid 4872] [evidence IEA]; Combining with a type I interferon to initiate a change in cell activity. Type I interferons include the interferon-alpha, beta, delta, epsilon, zeta, kappa, tau, and omega gene families [goid 4905] [pmid 8798579] [evidence TAS]; Interacting selectively with any protein or …	IFN-alpha-REC; IFNABR; IFNARB; IFN-R	IFN-alpha-REC; IFNABR; IFNARB; IFN-R
ILMN_1845894	-0.538444	0.00423216	HS.580825	DB080210 TESTI4 Homo sapiens cDNA clone TESTI4025661 5, mRNA sequence
ILMN_3242077	0.749236	0.00425879	LOC648742	PREDICTED: Homo sapiens similar to growth suppressor related (LOC648742), mRNA.
ILMN_3236289	0.634931	0.00440473	TIGIT	Homo sapiens T cell immunoreceptor with Ig and ITIM domains (TIGIT), mRNA.				DKFZp667A205; VSIG9; FLJ39873	DKFZp667A205; VSIG9; FLJ39873
ILMN_3239689	0.584583	0.0046631	LOC100093631	Homo sapiens general transcription factor II, i, pseudogene (LOC100093631), non-coding RNA.
ILMN_1806757	0.656936	0.00473013	MYBBP1A	Homo sapiens MYB binding protein (P160) 1a (MYBBP1A), mRNA.	A membrane-bounded organelle of eukaryotic cells in which chromosomes are housed and replicated. In most cells, the nucleus contains all of the cell's chromosomes except the organellar chromosomes, and is the site of RNA synthesis and processing. In some species, or in specialized cell types, RNA metabolism or DNA replication may be absent [goid 5634] [evidence ISS]; A small, dense body one or mo…	The synthesis of either RNA on a template of DNA or DNA on a template of RNA [goid 6350] [evidence IEA]; Any process that modulates the frequency, rate or extent of DNA-dependent transcription [goid 6355] [pmid 10644447] [evidence TAS]; The directed movement of molecules between the nucleus and the cytoplasm [goid 6913] [evidence ISS]; Any process that stops, prevents or reduces the frequency, ra…	Interacting selectively with DNA (deoxyribonucleic acid) [goid 3677] [evidence IEA]; Catalysis of the reaction: deoxynucleoside triphosphate + DNA(n) = diphosphate + DNA(n+1); the synthesis of DNA from deoxyribonucleotide triphosphates in the presence of a DNA template and primer [goid 3887] [evidence IEA]; Interacting selectively with any protein or protein complex (a complex of two or more prot…	PAP2; P160; FLJ37886	P160; PAP2
ILMN_1739943	0.612973	0.00488889	SBNO1	Homo sapiens strawberry notch homolog 1 (Drosophila) (SBNO1), mRNA.	The part of a cell or its extracellular environment in which a gene product is located. A gene product may be located in one or more parts of a cell and its location may be as specific as a particular macromolecular complex, that is, a stable, persistent association of macromolecules that function together [goid 5575] [evidence ND ]	Any process specifically pertinent to the functioning of integrated living units: cells, tissues, organs, and organisms. A process is a collection of molecular events with a defined beginning and end [goid 8150] [evidence ND ]	Elemental activities, such as catalysis or binding, describing the actions of a gene product at the molecular level. A given gene product may exhibit one or more molecular functions [goid 3674] [evidence ND ]	FLJ10701; MOP3; FLJ10833; Sno; FLJ16176	FLJ10701; MOP3; FLJ10833; Sno; FLJ16176
ILMN_1779015	-1.50553	0.00496472	ZNF467	Homo sapiens zinc finger protein 467 (ZNF467), mRNA.	The living contents of a cell; the matter contained within (but not including) the plasma membrane, usually taken to exclude large vacuoles and masses of secretory or ingested material. In eukaryotes it includes the nucleus and cytoplasm [goid 5622] [evidence IEA]; A membrane-bounded organelle of eukaryotic cells in which chromosomes are housed and replicated. In most cells, the nucleus contains …	The synthesis of either RNA on a template of DNA or DNA on a template of RNA [goid 6350] [evidence IEA]; Any process that modulates the frequency, rate or extent of DNA-dependent transcription [goid 6355] [evidence IEA]; The chemical reactions and pathways, including anabolism and catabolism, by which living organisms transform chemical substances. Metabolic processes typically transform small mo…	Interacting selectively with DNA (deoxyribonucleic acid) [goid 3677] [evidence IEA]; Interacting selectively with zinc (Zn) ions [goid 8270] [evidence IEA]; Catalysis of an oxidation-reduction (redox) reaction, a reversible chemical reaction in which the oxidation state of an atom or atoms within a molecule is altered. One substrate acts as a hydrogen or electron donor and becomes oxidized, while…	EZI; Zfp467	EZI; Zfp467
ILMN_1657395	0.535653	0.00525547	HMGCR	Homo sapiens 3-hydroxy-3-methylglutaryl-Coenzyme A reductase (HMGCR), mRNA.	A small, membrane-bounded organelle that uses dioxygen (O2) to oxidize organic molecules; contains some enzymes that produce and others that degrade hydrogen peroxide (H2O2) [goid 5777] [evidence IEA]; The lipid bilayer surrounding a peroxisome [goid 5778] [evidence IEA]; The irregular network of unit membranes, visible only by electron microscopy, that occurs in the cytoplasm of many eukaryotic …	The chemical reactions and pathways resulting in the formation of cholesterol, cholest-5-en-3 beta-ol, the principal sterol of vertebrates and the precursor of many steroids, including bile acids and steroid hormones [goid 6695] [evidence IEA]; The chemical reactions and pathways resulting in the formation of any isoprenoid compound, isoprene (2-methylbuta-1,3-diene) or compounds containing or de…	Catalysis of the reaction: (R)-mevalonate + CoA + 2 NADP+ = (S)-3-hydroxy-3-methylglutaryl-CoA + 2 NADPH + 2 H+ [goid 4420] [evidence IEA]; Catalysis of an oxidation-reduction (redox) reaction, a reversible chemical reaction in which the oxidation state of an atom or atoms within a molecule is altered. One substrate acts as a hydrogen or electron donor and becomes oxidized, while the other acts a…
ILMN_1671565	-0.915553	0.00525635	RNASET2	Homo sapiens ribonuclease T2 (RNASET2), mRNA.	The space external to the outermost structure of a cell. For cells without external protective or external encapsulating structures this refers to space outside of the plasma membrane. This term covers the host cell environment outside an intracellular parasite [goid 5576] [pmid 9192857] [evidence TAS]	The chemical reactions and pathways resulting in the breakdown of RNA, ribonucleic acid, one of the two main type of nucleic acid, consisting of a long, unbranched macromolecule formed from ribonucleotides joined in 3',5'-phosphodiester linkage [goid 6401] [pmid 9192857] [evidence TAS]	Interacting selectively with an RNA molecule or a portion thereof [goid 3723] [evidence IEA]; Catalysis of the hydrolysis of ester linkages within ribonucleic acid by creating internal breaks [goid 4521] [evidence IEA]; Catalysis of the hydrolysis of various bonds, e.g. C-O, C-N, C-C, phosphoric anhydride bonds, etc. Hydrolase is the systematic name for any enzyme of EC class 3 [goid 16787] [evid…	RP11-514O12.3; RNASE6PL; bA514O12.3	RP11-514O12.3; RNASE6PL; bA514O12.3
ILMN_1676515	-0.886133	0.00558433	IMPDH1	Homo sapiens IMP (inosine monophosphate) dehydrogenase 1 (IMPDH1), transcript variant 1, mRNA.	That part of the cytoplasm that does not contain membranous or particulate subcellular components [goid 5829] [pmid 7903306] [evidence EXP]	The chemical reactions and pathways resulting in the formation of a purine nucleotide, a compound consisting of nucleoside (a purine base linked to a deoxyribose or ribose sugar) esterified with a phosphate moiety at either the 3' or 5'-hydroxyl group of its glycose moiety [goid 6164] [evidence IEA]; The chemical reactions and pathways resulting in the formation of GMP, guanosine monophosphate [g…	Catalysis of a biochemical reaction at physiological temperatures. In biologically catalyzed reactions, the reactants are known as substrates, and the catalysts are naturally occurring macromolecular substances known as enzymes. Enzymes possess specific binding sites for substrates, and are usually composed wholly or largely of protein, but RNA that has catalytic activity (ribozyme) is often also…	sWSS2608; RP10; DKFZp781N0678; LCA11; IMPD; IMPD1	sWSS2608; RP10; DKFZp781N0678; LCA11; IMPD; IMPD1
ILMN_1654690	-0.725271	0.0056978	CECR5	Homo sapiens cat eye syndrome chromosome region, candidate 5 (CECR5), transcript variant 2, mRNA.	A semiautonomous, self replicating organelle that occurs in varying numbers, shapes, and sizes in the cytoplasm of virtually all eukaryotic cells. It is notably the site of tissue respiration [goid 5739] [pmid 18029348] [evidence IDA]	The chemical reactions and pathways, including anabolism and catabolism, by which living organisms transform chemical substances. Metabolic processes typically transform small molecules, but also include macromolecular processes such as DNA repair and replication, and protein synthesis and degradation [goid 8152] [evidence IEA]	Catalysis of the hydrolysis of various bonds, e.g. C-O, C-N, C-C, phosphoric anhydride bonds, etc. Hydrolase is the systematic name for any enzyme of EC class 3 [goid 16787] [evidence IEA]
ILMN_2148847	0.550087	0.0057768	AKIRIN2	Homo sapiens akirin 2 (AKIRIN2), mRNA.				FLJ10342; dJ486L4.2	FLJ10342; dJ486L4.2
ILMN_3291921	0.796167	0.00582533	LOC645086	PREDICTED: Homo sapiens hypothetical LOC645086 (LOC645086), mRNA.
ILMN_2226691	-0.578523	0.00610605	C7ORF61	Homo sapiens chromosome 7 open reading frame 61 (C7orf61), mRNA.
ILMN_1654249	-0.701825	0.006275	LOC647083	PREDICTED: Homo sapiens similar to Kinesin heavy chain isoform 5C (Kinesin heavy chain neuron-specific 2) (LOC647083), mRNA.
ILMN_1795227	0.542977	0.00630702	DNCL1	Homo sapiens dynein, cytoplasmic, light polypeptide 1 (DNCL1), mRNA.				PIN; MGC126138; hdlc1; DLC1; MGC126137; LC8; DLC8	PIN; DLC1; MGC126137; DLC8; MGC126138; hdlc1; LC8
ILMN_1810324	-0.579547	0.00633185	SGCB	Homo sapiens sarcoglycan, beta (43kDa dystrophin-associated glycoprotein) (SGCB), mRNA.	All of the contents of a cell excluding the plasma membrane and nucleus, but including other subcellular structures [goid 5737] [evidence IEA]; Any of the various filamentous elements that form the internal framework of cells, and typically remain after treatment of the cells with mild detergent to remove membrane constituents and soluble components of the cytoplasm. The term embraces intermediat…	A process that is carried out at the cellular level which results in the formation, arrangement of constituent parts, or disassembly of cytoskeletal structures [goid 7010] [evidence IEA]; The process whose specific outcome is the progression of the muscle over time, from its formation to the mature structure. The muscle is an organ consisting of a tissue made up of various elongated cells that ar…		LGMD2E; SGC; A3b	LGMD2E; SGC; A3b
ILMN_2207291	1.79521	0.00637132	IFNG	Homo sapiens interferon, gamma (IFNG), mRNA.	The space external to the outermost structure of a cell. For cells without external protective or external encapsulating structures this refers to space outside of the plasma membrane. This term covers the host cell environment outside an intracellular parasite [goid 5576] [evidence IEA]; That part of a multicellular organism outside the cells proper, usually taken to be outside the plasma membra…	The vectorial transfer of a protein from the cytoplasm into the nucleus, through the nuclear pore and across the nuclear envelope [goid 60] [pmid 15604419] [evidence IDA]; Any process that modulates the frequency, rate or extent of cell growth [goid 1558] [evidence IEA]; The process of apoptosis in neutrophils [goid 1781] [evidence IEA]; The process of apoptosis in inflammatory cells, any cell pa…	Functions to control the survival, growth, differentiation and effector function of tissues and cells [goid 5125] [evidence IEA]; Interacting selectively with the interferon-gamma receptor [goid 5133] [pmid 10477596] [evidence TAS]	IFI; IFG	IFI; IFG
ILMN_1725814	1.72021	0.00640782	IL24	Homo sapiens interleukin 24 (IL24), transcript variant 1, mRNA.	The space external to the outermost structure of a cell. For cells without external protective or external encapsulating structures this refers to space outside of the plasma membrane. This term covers the host cell environment outside an intracellular parasite [goid 5576] [evidence IEA]; The space external to the outermost structure of a cell. For cells without external protective or external en…	Any immune system process that functions in the calibrated response of an organism to a potential internal or invasive threat [goid 6955] [evidence IEA]; A form of programmed cell death induced by external or internal signals that trigger the activity of proteolytic caspases, whose actions dismantle the cell and result in cell death. Apoptosis begins internally with condensation and subsequent fr…	Functions to control the survival, growth, differentiation and effector function of tissues and cells [goid 5125] [evidence IEA]; Functions to control the survival, growth, differentiation and effector function of tissues and cells [goid 5125] [evidence IEA]	IL-24; ST16; MDA7; C49A; FISP; Mob-5; mda-7; IL10B	IL-24; ST16; MDA7; mda-7; C49A; FISP; Mob-5; IL10B
ILMN_2272519	0.562304	0.00669081	FGR	Homo sapiens Gardner-Rasheed feline sarcoma viral (v-fgr) oncogene homolog (FGR), transcript variant 3, mRNA.		The process of introducing a phosphate group on to a protein [goid 6468] [evidence IEA]; The process of introducing a phosphate group on to a protein [goid 6468] [pmid 2995972] [evidence TAS]; A change in state or activity of a cell or an organism (in terms of movement, secretion, enzyme production, gene expression, etc.) as a result of a stimulus from a virus [goid 9615] [pmid 3003578] [evidence…	Interacting selectively with a nucleotide, any compound consisting of a nucleoside that is esterified with (ortho)phosphate or an oligophosphate at any hydroxyl group on the ribose or deoxyribose moiety [goid 166] [evidence IEA]; Catalysis of the reaction: ATP + a protein tyrosine = ADP + protein tyrosine phosphate [goid 4713] [evidence IEA]; Interacting selectively with any protein or protein co…	p58c-fgr; SRC2; c-fgr; FLJ43153; MGC75096; c-src2; p55c-fgr	p58c-fgr; SRC2; c-fgr; FLJ43153; MGC75096; c-src2; p55c-fgr
ILMN_1678904	-0.839876	0.00671354	ENO3	Homo sapiens enolase 3 (beta, muscle) (ENO3), transcript variant 1, mRNA.	A multimeric enzyme complex, usually a dimer or an octamer, that catalyzes the conversion of 2-phospho-D-glycerate to phosphoenolpyruvate and water [goid 15] [evidence IEA]; All of the contents of a cell excluding the plasma membrane and nucleus, but including other subcellular structures [goid 5737] [evidence IEA]	The chemical reactions and pathways resulting in the breakdown of a monosaccharide (generally glucose) into pyruvate, with the concomitant production of a small amount of ATP. Pyruvate may be converted to ethanol, lactate, or other small molecules, or fed into the TCA cycle [goid 6096] [evidence IEA]	Interacting selectively with magnesium (Mg) ions [goid 287] [evidence IEA]; Catalysis of the reaction: 2-phospho-D-glycerate = phosphoenolpyruvate + H2O [goid 4634] [pmid 8513787] [evidence TAS]; Catalysis of the cleavage of C-C, C-O, C-N and other bonds by other means than by hydrolysis or oxidation, or conversely adding a group to a double bond. They differ from other enzymes in that two substr…	MSE	MSE
ILMN_1771957	-0.735136	0.00677549	MAN1B1	Homo sapiens mannosidase, alpha, class 1B, member 1 (MAN1B1), mRNA.	That fraction of cells, prepared by disruptive biochemical methods, that includes the plasma and other membranes [goid 5624] [pmid 10409699] [evidence TAS]; The irregular network of unit membranes, visible only by electron microscopy, that occurs in the cytoplasm of many eukaryotic cells. The membranes form a complex meshwork of tubular channels, which are often expanded into slitlike cavities ca…	The posttranslational glycosylation of protein via the N4 atom of peptidyl-asparagine or the N1' atom peptidyl-tryptophan [goid 6487] [pmid 10521544] [evidence NAS]; The chemical reactions and pathways, including anabolism and catabolism, by which living organisms transform chemical substances. Metabolic processes typically transform small molecules, but also include macromolecular processes such…	Catalysis of the hydrolysis of the terminal 1,2-linked alpha-D-mannose residues in the oligo-mannose oligosaccharide Man(9)(GlcNAc)(2) [goid 4571] [pmid 10521544] [evidence TAS]; Interacting selectively with calcium ions (Ca2+) [goid 5509] [pmid 10521544] [evidence TAS]; Catalysis of the hydrolysis of any glycosyl bond [goid 16798] [evidence IEA]; Catalysis of the hydrolysis of the terminal 1,2-l…	MANA-ER	MANA-ER
ILMN_1680134	-0.627267	0.00720594	CARM1	Homo sapiens coactivator-associated arginine methyltransferase 1 (CARM1), mRNA.	A membrane-bounded organelle of eukaryotic cells in which chromosomes are housed and replicated. In most cells, the nucleus contains all of the cell's chromosomes except the organellar chromosomes, and is the site of RNA synthesis and processing. In some species, or in specialized cell types, RNA metabolism or DNA replication may be absent [goid 5634] [pmid 15221992] [evidence IDA]; All of the co…	The synthesis of either RNA on a template of DNA or DNA on a template of RNA [goid 6350] [evidence IEA]; Any process that modulates the frequency, rate or extent of DNA-dependent transcription [goid 6355] [evidence ISS]; The chemical reactions and pathways, including anabolism and catabolism, by which living organisms transform chemical substances. Metabolic processes typically transform small mo…	The function of a transcription cofactor that activates transcription from a RNA polymerase II promoter; does not bind DNA itself [goid 3713] [evidence ISS]; Interacting selectively with any protein or protein complex (a complex of two or more proteins that may include other nonprotein molecules) [goid 5515] [evidence ISS]; Catalysis of the transfer of a methyl group (CH3-) to a protein [goid 827…	PRMT4	PRMT4
ILMN_2188862	0.57876	0.00721689	GDF15	Homo sapiens growth differentiation factor 15 (GDF15), mRNA.	The space external to the outermost structure of a cell. For cells without external protective or external encapsulating structures this refers to space outside of the plasma membrane. This term covers the host cell environment outside an intracellular parasite [goid 5576] [pmid 9326641] [evidence TAS]; That part of a multicellular organism outside the cells proper, usually taken to be outside th…	The cascade of processes by which a signal interacts with a receptor, causing a change in the level or activity of a second messenger or other downstream target, and ultimately effecting a change in the functioning of the cell [goid 7165] [pmid 9326641] [evidence TAS]; The series of molecular signals generated as a consequence of a transforming growth factor beta receptor binding to one of its ph…	Functions to control the survival, growth, differentiation and effector function of tissues and cells [goid 5125] [pmid 9326641] [evidence TAS]; The function that stimulates a cell to grow or proliferate. Most growth factors have other actions besides the induction of cell growth or proliferation [goid 8083] [evidence IEA]	PTGFB; GDF-15; PDF; NAG-1; MIC1; PLAB; MIC-1	GDF-15; NAG-1; PTGFB; PDF; MIC1; PLAB; MIC-1
ILMN_1755911	0.587193	0.00734886	ING5	Homo sapiens inhibitor of growth family, member 5 (ING5), mRNA.		The addition of an acetyl group to a protein amino acid. An acetyl group is CH3CO-, derived from acetic [ethanoic] acid [goid 6473] [pmid 12750254] [evidence IDA]; Any process that stops, prevents or reduces the rate or extent of cell proliferation [goid 8285] [pmid 12750254] [evidence IDA]; Any process that stops, prevents or reduces the rate or extent of growth, the increase in size or mass of …	Interacting selectively with any protein or protein complex (a complex of two or more proteins that may include other nonprotein molecules) [goid 5515] [pmid 12750254] [evidence IPI]; Interacting selectively with zinc (Zn) ions [goid 8270] [evidence IEA]; Interacting selectively with any metal ion [goid 46872] [evidence IEA]	FLJ23842; p28ING5	FLJ23842; p28ING5
ILMN_1721344	-0.675399	0.00740142	MOBKL2A	Homo sapiens MOB1, Mps One Binder kinase activator-like 2A (yeast) (MOBKL2A), mRNA.	The living contents of a cell; the matter contained within (but not including) the plasma membrane, usually taken to exclude large vacuoles and masses of secretory or ingested material. In eukaryotes it includes the nucleus and cytoplasm [goid 5622] [pmid 11256614] [evidence IDA]		Interacting selectively with any protein or protein complex (a complex of two or more proteins that may include other nonprotein molecules) [goid 5515] [evidence IEA]; Interacting selectively with zinc (Zn) ions [goid 8270] [evidence IEA]; Interacting selectively with any metal ion [goid 46872] [evidence IEA]	moblak	moblak
ILMN_1795298	-1.62261	0.0075644	GPER	Homo sapiens G protein-coupled estrogen receptor 1 (GPER), transcript variant 3, mRNA.	The lipid bilayer surrounding any of the compartments of the Golgi apparatus [goid 139] [evidence IEA]; The irregular network of unit membranes, visible only by electron microscopy, that occurs in the cytoplasm of many eukaryotic cells. The membranes form a complex meshwork of tubular channels, which are often expanded into slitlike cavities called cisternae. The ER takes two forms, rough (or gra…	The cascade of processes by which a signal interacts with a receptor, causing a change in the level or activity of a second messenger or other downstream target, and ultimately effecting a change in the functioning of the cell [goid 7165] [evidence IEA]; The series of molecular signals generated as a consequence of a G-protein coupled receptor binding to its physiological ligand [goid 7186] [pmid…	Combining with an extracellular or intracellular messenger to initiate a change in cell activity [goid 4872] [evidence IEA]; Combining with a purine nucleotide and transmitting the signal to a heterotrimeric G-protein complex to initiate a change in cell activity [goid 45028] [evidence IEA]; Combining with an extracellular or intracellular messenger to initiate a change in cell activity [goid 487…	LyGPR; DRY12; GPCR-Br; LERGU; MGC99678; GPR30; CEPR; CMKRL2; FEG-1; LERGU2	GPCR-Br; LERGU; MGC99678; CMKRL2; FEG-1; LERGU2
ILMN_1858486	-0.508195	0.00785061	HS.579370	7d33a07.x1 NCI_CGAP_Pr28 Homo sapiens cDNA clone IMAGE:3249012 3 similar to contains element TAR1 repetitive element ;, mRNA sequence
ILMN_2150894	0.610475	0.00807105	ALDH1B1	Homo sapiens aldehyde dehydrogenase 1 family, member B1 (ALDH1B1), nuclear gene encoding mitochondrial protein, mRNA.	A semiautonomous, self replicating organelle that occurs in varying numbers, shapes, and sizes in the cytoplasm of virtually all eukaryotic cells. It is notably the site of tissue respiration [goid 5739] [evidence IEA]; The gel-like material, with considerable fine structure, that lies in the matrix space, or lumen, of a mitochondrion. It contains the enzymes of the tricarboxylic acid cycle and, …	The chemical reactions and pathways involving carbohydrates, any of a group of organic compounds based of the general formula Cx(H2O)y. Includes the formation of carbohydrate derivatives by the addition of a carbohydrate residue to another molecule [goid 5975] [pmid 1306115] [evidence NAS]; The process of removal or addition of one or more electrons with or without the concomitant removal or addi…	Catalysis of the reaction: an aldehyde + NAD+ + H2O = an acid + NADH + H+ [goid 4029] [evidence IEA]; Catalysis of an oxidation-reduction (redox) reaction, a reversible chemical reaction in which the oxidation state of an atom or atoms within a molecule is altered. One substrate acts as a hydrogen or electron donor and becomes oxidized, while the other acts as hydrogen or electron acceptor and be…	ALDH5; ALDHX; MGC2230	ALDH5; ALDHX; MGC2230
ILMN_1731639	-0.64085	0.00822679	CASP3	Homo sapiens caspase 3, apoptosis-related cysteine peptidase (CASP3), transcript variant alpha, mRNA.	A membrane-bounded organelle of eukaryotic cells in which chromosomes are housed and replicated. In most cells, the nucleus contains all of the cell's chromosomes except the organellar chromosomes, and is the site of RNA synthesis and processing. In some species, or in specialized cell types, RNA metabolism or DNA replication may be absent [goid 5634] [pmid 18029348] [evidence IDA]; A small, dens…	The hydrolysis of a peptide bond or bonds within a protein [goid 6508] [evidence IEA]; A form of programmed cell death induced by external or internal signals that trigger the activity of proteolytic caspases, whose actions dismantle the cell and result in cell death. Apoptosis begins internally with condensation and subsequent fragmentation of the cell nucleus (blebbing) while the plasma membran…	Catalysis of the hydrolysis of internal, alpha-peptide bonds in a polypeptide chain by a mechanism in which the sulfhydryl group of a cysteine residue at the active center acts as a nucleophile [goid 4197] [evidence IEA]; Catalysis of the hydrolysis of internal, alpha-peptide bonds in a polypeptide chain by a mechanism in which the sulfhydryl group of a cysteine residue at the active center acts …	CPP32B; SCA-1; CPP32	CPP32B; SCA-1; CPP32
ILMN_1795927	0.746247	0.00834455	PSPC1	Homo sapiens paraspeckle component 1 (PSPC1), transcript variant alpha, mRNA.	A membrane-bounded organelle of eukaryotic cells in which chromosomes are housed and replicated. In most cells, the nucleus contains all of the cell's chromosomes except the organellar chromosomes, and is the site of RNA synthesis and processing. In some species, or in specialized cell types, RNA metabolism or DNA replication may be absent [goid 5634] [evidence IEA]; All of the contents of a cell…	The synthesis of either RNA on a template of DNA or DNA on a template of RNA [goid 6350] [evidence IEA]; Any process that modulates the frequency, rate or extent of DNA-dependent transcription [goid 6355] [evidence IEA]	Interacting selectively with a nucleotide, any compound consisting of a nucleoside that is esterified with (ortho)phosphate or an oligophosphate at any hydroxyl group on the ribose or deoxyribose moiety [goid 166] [evidence IEA]; Interacting selectively with an RNA molecule or a portion thereof [goid 3723] [evidence IEA]; Interacting selectively with any protein or protein complex (a complex of t…	FLJ10955; PSP1; DKFZp566B1447
ILMN_3281877	0.631928	0.00864539	LOC400558	PREDICTED: Homo sapiens FLJ27068 protein (LOC400558), mRNA.
ILMN_1751901	0.782328	0.00868475	TMEM163	Homo sapiens transmembrane protein 163 (TMEM163), mRNA.	Double layer of lipid molecules that encloses all cells, and, in eukaryotes, many organelles; may be a single or double lipid bilayer; also includes associated proteins [goid 16020] [evidence IEA]; Penetrating at least one phospholipid bilayer of a membrane. May also refer to the state of being buried in the bilayer with no exposure outside the bilayer. When used to describe a protein, indicates …			SV31; DC29; DKFZP566N034; DKFZp666J217	DC29; DKFZP566N034; DKFZp666J217
ILMN_1742808	0.87955	0.00878748	SF1	Homo sapiens splicing factor 1 (SF1), transcript variant 4, mRNA.	A membrane-bounded organelle of eukaryotic cells in which chromosomes are housed and replicated. In most cells, the nucleus contains all of the cell's chromosomes except the organellar chromosomes, and is the site of RNA synthesis and processing. In some species, or in specialized cell types, RNA metabolism or DNA replication may be absent [goid 5634] [pmid 7912130] [evidence NAS]; A membrane-bou…	Any process specifically pertinent to the functioning of integrated living units: cells, tissues, organs, and organisms. A process is a collection of molecular events with a defined beginning and end [goid 8150] [pmid 7912130] [evidence ND ]; The aggregation, arrangement and bonding together of the spliceosome, a ribonucleoprotein apparatus that catalyzes nuclear mRNA splicing via transesterifica…	Interacting selectively with any metal ion [goid 46872] [pmid 7912130] [evidence NAS]; Functions to initiate or regulate RNA polymerase II transcription [goid 3702] [pmid 9660765] [evidence TAS]; The function of a transcription cofactor that represses transcription from a RNA polymerase II promoter; does not bind DNA itself [goid 3714] [pmid 9660765] [evidence TAS]; Interacting selectively with a…	D11S636; ZNF162; ZFM1	D11S636; ZNF162; ZFM1
ILMN_1819158	-0.763496	0.00880109	HS.542632	Human clone pLSB8 chromosome 21 STS
ILMN_1738921	-0.549912	0.00887335	ACAA1	Homo sapiens acetyl-Coenzyme A acyltransferase 1 (peroxisomal 3-oxoacyl-Coenzyme A thiolase) (ACAA1), nuclear gene encoding mitochondrial protein, mRNA.	All of the contents of a cell excluding the plasma membrane and nucleus, but including other subcellular structures [goid 5737] [pmid 18029348] [evidence IDA]; A small, membrane-bounded organelle that uses dioxygen (O2) to oxidize organic molecules; contains some enzymes that produce and others that degrade hydrogen peroxide (H2O2) [goid 5777] [pmid 1679347] [evidence NAS]; Organized structure of…	The chemical reactions and pathways resulting in the formation of precursor metabolites, substances from which energy is derived, and any process involved in the liberation of energy from these substances [goid 6091] [pmid 1679347] [evidence TAS]; The chemical reactions and pathways involving lipids, compounds soluble in an organic solvent but not, or sparingly, in an aqueous solvent. Includes fa…	Catalysis of the reaction: acyl-CoA + acetyl-CoA = CoA + 3-oxoacyl-CoA [goid 3988] [evidence IEA]; Catalysis of the generalized reaction: acyl-carrier + reactant = acyl-reactant + carrier [goid 8415] [evidence IEA]; Catalysis of the transfer of a group, e.g. a methyl group, glycosyl group, acyl group, phosphorus-containing, or other groups, from one compound (generally regarded as the donor) to a…	THIO; ACAA; PTHIO	THIO; ACAA; PTHIO
ILMN_1731891	0.565209	0.00891297	UBXN8	Homo sapiens UBX domain protein 8 (UBXN8), mRNA.				D8S2298E; REP8	D8S2298E; REP8
ILMN_1682567	-0.874244	0.00896416	CCDC106	Homo sapiens coiled-coil domain containing 106 (CCDC106), mRNA.				ZNF581; HSU79303	ZNF581
ILMN_1758213	0.773008	0.00900706	GPAM	Homo sapiens glycerol-3-phosphate acyltransferase, mitochondrial (GPAM), nuclear gene encoding mitochondrial protein, mRNA.	A semiautonomous, self replicating organelle that occurs in varying numbers, shapes, and sizes in the cytoplasm of virtually all eukaryotic cells. It is notably the site of tissue respiration [goid 5739] [evidence IEA]; The outer, i.e. cytoplasm-facing, lipid bilayer of the mitochondrial envelope [goid 5741] [evidence IEA]; That part of the cytoplasm that does not contain membranous or particulat…	The chemical reactions and pathways, including anabolism and catabolism, by which living organisms transform chemical substances. Metabolic processes typically transform small molecules, but also include macromolecular processes such as DNA repair and replication, and protein synthesis and degradation [goid 8152] [evidence IEA]; The chemical reactions and pathways resulting in the formation of ph…	Catalysis of the reaction: acyl-CoA + sn-glycerol 3-phosphate = CoA + 1-acyl-sn-glycerol 3-phosphate [goid 4366] [evidence IEA]; Catalysis of the reaction: acyl-CoA + sn-glycerol 3-phosphate = CoA + 1-acyl-sn-glycerol 3-phosphate [goid 4366] [pmid 11546763] [evidence EXP]; Catalysis of the generalized reaction: acyl-carrier + reactant = acyl-reactant + carrier [goid 8415] [evidence IEA]; Catalysi…	GPAT1; MGC26846; KIAA1560; RP11-426E5.2	MGC26846; KIAA1560; RP11-426E5.2
ILMN_1778668	-0.86521	0.0090469	TAGLN	Homo sapiens transgelin (TAGLN), transcript variant 2, mRNA.	All of the contents of a cell excluding the plasma membrane and nucleus, but including other subcellular structures [goid 5737] [evidence IEA]	The process whose specific outcome is the progression of the muscle over time, from its formation to the mature structure. The muscle is an organ consisting of a tissue made up of various elongated cells that are specialized to contract and thus to produce movement and mechanical work [goid 7517] [pmid 9615232] [evidence TAS]	Interacting selectively with monomeric or multimeric forms of actin, including actin filaments [goid 3779] [evidence IEA]; Interacting selectively with any protein or protein complex (a complex of two or more proteins that may include other nonprotein molecules) [goid 5515] [pmid 17353931] [evidence IPI]	TAGLN1; WS3-10; SM22; DKFZp686P11128; SMCC	TAGLN1; WS3-10; SM22; DKFZp686P11128; SMCC
ILMN_2388155	0.519482	0.00907821	CASP3	Homo sapiens caspase 3, apoptosis-related cysteine peptidase (CASP3), transcript variant beta, mRNA.	A membrane-bounded organelle of eukaryotic cells in which chromosomes are housed and replicated. In most cells, the nucleus contains all of the cell's chromosomes except the organellar chromosomes, and is the site of RNA synthesis and processing. In some species, or in specialized cell types, RNA metabolism or DNA replication may be absent [goid 5634] [pmid 18029348] [evidence IDA]; A small, dens…	The hydrolysis of a peptide bond or bonds within a protein [goid 6508] [evidence IEA]; A form of programmed cell death induced by external or internal signals that trigger the activity of proteolytic caspases, whose actions dismantle the cell and result in cell death. Apoptosis begins internally with condensation and subsequent fragmentation of the cell nucleus (blebbing) while the plasma membran…	Catalysis of the hydrolysis of internal, alpha-peptide bonds in a polypeptide chain by a mechanism in which the sulfhydryl group of a cysteine residue at the active center acts as a nucleophile [goid 4197] [evidence IEA]; Catalysis of the hydrolysis of internal, alpha-peptide bonds in a polypeptide chain by a mechanism in which the sulfhydryl group of a cysteine residue at the active center acts …	CPP32B; SCA-1; CPP32	CPP32B; SCA-1; CPP32
ILMN_1703531	0.883921	0.00916693	S1PR3	Homo sapiens sphingosine-1-phosphate receptor 3 (S1PR3), mRNA.	The membrane surrounding a cell that separates the cell from its external environment. It consists of a phospholipid bilayer and associated proteins [goid 5886] [pmid 9409733] [evidence TAS]; Penetrating at least one phospholipid bilayer of a plasma membrane. May also refer to the state of being buried in the bilayer with no exposure outside the bilayer [goid 5887] [pmid 9409733] [evidence TAS]; …	The immediate defensive reaction (by vertebrate tissue) to infection or injury caused by chemical or physical agents. The process is characterized by local vasodilation, extravasation of plasma into intercellular spaces and accumulation of white blood cells and macrophages [goid 6954] [pmid 8649355] [evidence TAS]; The cascade of processes by which a signal interacts with a receptor, causing a ch…	Combining with lysosphingolipid or lysophosphatidic acid to initiate a change in cell activity [goid 1619] [evidence IEA]; Combining with an extracellular or intracellular messenger to initiate a change in cell activity [goid 4872] [evidence IEA]; Interacting selectively with a lipid [goid 8289] [pmid 9409733] [evidence TAS]; Catalysis of the transfer of hydrogen ions from one side of a membrane …	FLJ37523; S1PR3; EDG-3; MGC71696; S1P3; LPB3	FLJ37523; S1PR3; EDG-3; MGC71696; S1P3; LPB3
ILMN_1780132	0.640842	0.00917377	PELI2	Homo sapiens pellino homolog 2 (Drosophila) (PELI2), mRNA.			Interacting selectively with any protein or protein complex (a complex of two or more proteins that may include other nonprotein molecules) [goid 5515] [pmid 12860405] [evidence IPI]
ILMN_1702837	0.617594	0.00933717	PSMD1	Homo sapiens proteasome (prosome, macropain) 26S subunit, non-ATPase, 1 (PSMD1), mRNA.	A large multisubunit complex which catalyzes protein degradation. This complex consists of the barrel shaped proteasome core complex and one or two associated proteins or complexes that act in regulating entry into or exit from the core [goid 502] [pmid 8811196] [evidence TAS]; That part of the cytoplasm that does not contain membranous or particulate subcellular components [goid 5829] [evidence …	The chemical reactions and pathways resulting in the breakdown of a protein or peptide by hydrolysis of its peptide bonds, initiated by the covalent attachment of ubiquitin, with ubiquitin-protein ligation catalyzed by the anaphase-promoting complex, and mediated by the proteasome [goid 31145] [pmid 11285280] [evidence EXP]; Any process that modulates the frequency, rate or extent of the chemical…	Interacting selectively with any protein or protein complex (a complex of two or more proteins that may include other nonprotein molecules) [goid 5515] [pmid 17353931] [evidence IPI]; Modulates the activity of an enzyme [goid 30234] [evidence IEA]	S1; MGC133041; P112; MGC133040	S1; MGC133041; P112; MGC133040
ILMN_1811364	0.916457	0.00936678	SGPP2	PREDICTED: Homo sapiens sphingosine-1-phosphate phosphotase 2 (SGPP2), mRNA.	The irregular network of unit membranes, visible only by electron microscopy, that occurs in the cytoplasm of many eukaryotic cells. The membranes form a complex meshwork of tubular channels, which are often expanded into slitlike cavities called cisternae. The ER takes two forms, rough (or granular), with ribosomes adhering to the outer surface, and smooth (with no ribosomes attached) [goid 5783…		Catalysis of the hydrolysis of various bonds, e.g. C-O, C-N, C-C, phosphoric anhydride bonds, etc. Hydrolase is the systematic name for any enzyme of EC class 3 [goid 16787] [evidence IEA]; Catalysis of a biochemical reaction at physiological temperatures. In biologically catalyzed reactions, the reactants are known as substrates, and the catalysts are naturally occurring macromolecular substance…
ILMN_3240002	0.552009	0.00957899	SNORD12B	Homo sapiens small nucleolar RNA, C/D box 12B (SNORD12B), small nucleolar RNA.
ILMN_2187533	0.501497	0.00987137	CSRNP2	Homo sapiens cysteine-serine-rich nuclear protein 2 (CSRNP2), mRNA.	A membrane-bounded organelle of eukaryotic cells in which chromosomes are housed and replicated. In most cells, the nucleus contains all of the cell's chromosomes except the organellar chromosomes, and is the site of RNA synthesis and processing. In some species, or in specialized cell types, RNA metabolism or DNA replication may be absent [goid 5634] [pmid 17726538] [evidence ISS]	The synthesis of either RNA on a template of DNA or DNA on a template of RNA [goid 6350] [evidence IEA]; Any process that modulates the frequency, rate or extent of DNA-dependent transcription [goid 6355] [evidence IEA]; A form of programmed cell death induced by external or internal signals that trigger the activity of proteolytic caspases, whose actions dismantle the cell and result in cell dea…	The function of binding to a specific DNA sequence in order to modulate transcription. The transcription factor may or may not also interact selectively with a protein or macromolecular complex [goid 3700] [pmid 17726538] [evidence ISS]	FLJ25576; C12orf2; TAIP-12; C12orf22	FLJ25576; C12orf2; TAIP-12; C12orf22
